# Supplementary material for: Application of Lanthanum at the Heading Stage Effectively Suppresses Cadmium Accumulation in Wheat Grains by Downregulating the Expression of TaZIP7 to Increase Cadmium Retention in Nodes
Source: Plants (Basel). 2024 Oct 18;13(20):2921. doi: 10.3390/plants13202921 (PMC11510972; doi:10.3390/plants13202921)
Supplement: Supplementary file 1 [file plants-13-02921-s001.zip]

Archive with 1 entries (1 files):
- plants-3225181-supplementary.pdf
